# Supplementary material for: Prostacyclin, thromboxane and glomerular filtration rate are abnormal in sickle cell pregnancy
Source: PLoS One. 2017 Sep 7;12(9):e0184345. doi: 10.1371/journal.pone.0184345 (PMC5589233; doi:10.1371/journal.pone.0184345)
Supplement: S1 Study data — (XLSX) [file pone.0184345.s001.xlsx]

## Sheet: Recovered_Sheet1
Code	Group	Parity	Genotype	SysBP	DiaBP	Height	Weight	KPFIA	TXB2	prostthrombratio	CreatmcmolL	creatmgdL	CrClrGFR	SerumK	VAR00007	BMI	Pulsepressure	MAP	CATprostacyclintothromboxaneratio	logProst	logthromb	logPtThx	logcreat
101FA	4	0	0	97	58	1.701	47	190.986	395.749	0.482594	70.8	0.800905	80.364	4.3	101FA	16.2439	39	71	1	2.281	2.59742	-0.316418	1.90506
102FA	4	0	0	121	69	1.601	68	205.677	401.093	0.512791	80.02	0.905204	106.422	3.9	102FA	26.5293	52	86.3333	1	2.31319	2.60325	-0.290059	2.02703
104FA	4	0	0	111	65	1.56	46	200.316	305.726	0.655214	60.55	0.684955	92.7616	4	104FA	18.902	46	80.3333	1	2.30172	2.48533	-0.183617	1.96737
107FA	4	0	0	103	60	1.61	65	210.34	549.296	0.382927	73.16	0.827602	112.192	3.4	107FA	25.0762	43	74.3333	0	2.32292	2.73981	-0.416885	2.04996
108FA	4	0	0	107	61	1.66	54	154.209	423.546	0.36409	61.68	0.697738	108.726	1.9	108FA	19.5965	46	76.3333	0	2.18811	2.6269	-0.438791	2.03634
109FA	4	0	0	96	55	1.67	59	209.281	479.915	0.436079	63.63	0.719796	116.121	3.6	109FA	21.1553	41	68.6667	0	2.32073	2.68116	-0.360435	2.06491
112FA	4	0	0	93	64	1.715	60	224.182	398.853	0.562067	70.86	0.801584	103.389	3.2	112FA	20.3997	29	73.6667	1	2.3506	2.60081	-0.250212	2.01447
113FA	4	0	0	90	55	1.689	49.5	149.943	419.21	0.35768	67.92	0.768326	88.2275	3.6	113FA	17.3519	35	66.6667	0	2.17593	2.62243	-0.446505	1.9456
114FA	4	0	0	109	59	1.67	69	181.555	445.336	0.407681	70.29	0.795136	117.813	3.4	114FA	24.7409	50	75.6667	0	2.25901	2.64869	-0.38968	2.07119
115FA	4	0	0	110	60	1.66	50	203.196	279.061	0.728142	83.64	0.946154	71.7451	3.3	115FA	18.1449	50	76.6667	2	2.30792	2.4457	-0.137784	1.85579
116FA	4	0	0	96	63	1.54	43	250.749	359.481	0.697531	53.47	0.604864	90.6402	4.1	116FA	18.1312	33	74	1	2.39924	2.55568	-0.156437	1.95732
117FA	4	0	0	111	66	1.71	61	348.799	398.853	0.874505	64.49	0.729525	109.572	4.8	117FA	20.8611	45	81	2	2.54258	2.60081	-0.0582376	2.0397
118FA	4	0	0	122	71	1.66	68	212.498	393.99	0.539349	63.23	0.715271	122.335	3.7	118FA	24.677	51	88	1	2.32735	2.59549	-0.26813	2.08755
119FA	4	0	0	102	67	1.62	57	171.267	479.915	0.356869	81.04	0.916742	81.4774	4	119FA	21.7193	35	78.6667	0	2.23367	2.68116	-0.447491	1.91104
120FA	4	0	0	96	63	1.58	60	160.126	466.045	0.343585	78.64	0.889593	90.7719	2.9	120FA	24.0346	33	74	0	2.20446	2.66843	-0.463966	1.95795
121CA	2	0	0	130	80	1.74	130	129.557	255.002	0.508063	62.58	0.707919	253.649	4.4	121CA	42.9383	50	96.6667	1	2.11246	2.40654	-0.294083	2.40423
122CA	2	0	0	100	70	1.65	81	143.447	209.428	0.684947	50.56	0.571946	182.24	1.2	122CA	29.7521	30	80	1	2.15669	2.32103	-0.164343	2.26064
124CA	2	0	0	106	71	1.59	69	158.266	116.234	1.36162	59.8	0.676471	128.846	1.2	124CA	27.2932	35	82.6667	2	2.19939	2.06533	0.134054	2.11007
126CA	2	0	0	100	60	1.62	78	143.242	191.746	0.74704	70.82	0.801131	121.838	1.3	126CA	29.7211	40	73.3333	2	2.15607	2.28273	-0.126656	2.08578
127CA	2	0	0	120	70	1.62	77.5	129.557	377.828	0.342899	60.5	0.684389	145.717	4.6	127CA	29.5306	50	86.6667	0	2.11246	2.57729	-0.464833	2.16351
128CA	2	0	0	110	60	1.55	72	160.126	202.364	0.791277	54.53	0.616855	151.575	2.4	128CA	29.9688	50	76.6667	2	2.20446	2.30613	-0.101671	2.18063
129CA	2	0	0	110	70	1.53	73	159.322	208.587	0.763816	52.88	0.59819	164.238	3.2	129CA	31.1846	40	83.3333	2	2.20228	2.31929	-0.117011	2.21547
130CA	2	0	0	110	70	1.63	85	112.845	251.716	0.448303	50.36	0.569683	195.522	4	130CA	31.9922	40	83.3333	0	2.05248	2.40091	-0.348429	2.29119
131CA	2	0	0	120	60	1.7	70	121.625	189.794	0.640826	43.94	0.497059	187.869	4.5	131CA	24.2215	60	80	1	2.08502	2.27828	-0.19326	2.27386
132CA	2	0	0	110	70	1.57	78	111.295	321.2	0.346498	40.44	0.457466	217.393	4.3	132CA	31.6443	40	83.3333	0	2.04648	2.50678	-0.4603	2.33725
133CA	2	0	0	110	70	1.54	67	115.993	79.066	1.46704	49.24	0.557014	153.363	4.9	133CA	28.251	40	83.3333	2	2.06443	1.89799	0.166442	2.18572
134CA	2	0	0	110	70	1.65	102	117.714	249.715	0.471393	55.62	0.629186	220.093	2.7	134CA	37.4656	40	83.3333	0	2.07083	2.39744	-0.326617	2.34261
135CA	2	0	0	130	70	1.64	87.5	117.589	171.254	0.686635	60.58	0.685294	165.81	2.6	135CA	32.5327	60	90	1	2.07037	2.23364	-0.163274	2.21961
136CA	2	0	0	100	60	1.56	74	103.537	66.759	1.55091	60.41	0.683371	143.179	1.7	136CA	30.4076	40	73.3333	2	2.0151	1.82451	0.190586	2.15588
137CA	2	0	0	120	70	1.48	61.5	111.295	143.086	0.777819	56.71	0.641516	129.021	3	137CA	28.0771	50	86.6667	2	2.04648	2.1556	-0.109121	2.11066
138CA	2	0	0	110	70	1.57	66.5	121.625	95.759	1.27012	46.16	0.522172	168.389	3.6	138CA	26.9788	40	83.3333	2	2.08502	1.98118	0.103843	2.22631
139CA	2	0	0	100	70	1.58	59	105.874	70.355	1.50485	55.96	0.633032	125.435	3.6	139CA	23.634	30	80	2	2.02479	1.84729	0.177494	2.09842
140CA	2	0	0	110	71	1.69	77	147.697	69.156	2.13571	61	0.690045	148.86	2.9	140CA	26.9598	39	84	2	2.16937	1.83983	0.329542	2.17278
141FS	3	0	1	113	76	1.64	50	152.039	571.465	0.266051	43.48	0.491855	138.012	2.6	141FS	18.5901	37	88.3333	0	2.18196	2.75699	-0.575035	2.13992
142FS	3	0	1	110	70	1.58	63	145.11	351.51	0.412819	79.02	0.893891	94.0201	3	142FS	25.2363	40	83.3333	0	2.1617	2.54594	-0.38424	1.97322
143FS	3	0	1	110	70	1.67	51	143.242	381.988	0.374991	54.18	0.612896	107.077	1.7	143FS	18.2868	40	83.3333	0	2.15607	2.58205	-0.425979	2.0297
145FS	3	0	1	103	63	1.68	56	145.96	517.656	0.281963	38.49	0.435407	183.723	3.6	145FS	19.8413	40	76.3333	0	2.16423	2.71404	-0.549807	2.26416
146FS	3	0	1	118	88	1.74	48	164.015	470.024	0.34895	35.34	0.399774	170.096	3.2	146FS	15.8541	30	98	0	2.21488	2.67212	-0.457236	2.23069
148FS	3	0	1	92	46	1.6	40	197.081	579.468	0.340107	119.6	1.35294	38.7428	2.6	148FS	15.625	46	61.3333	0	2.29464	2.76303	-0.468385	1.58819
149FS	3	0	1	110	80	1.58	54	196.181	528.549	0.371169	59.84	0.676923	101.71	3	149FS	21.6311	30	90	0	2.29266	2.72309	-0.430428	2.00736
150FS	3	0	1	80	50	1.73	51	145.746	527.166	0.276471	33.9	0.383484	191.544	5.2	150FS	17.0403	30	60	0	2.1636	2.72195	-0.558351	2.28227
151FS	3	0	1	110	50	1.7	51	170.317	467.744	0.364124	41.81	0.472964	151.487	3.1	151FS	17.6471	60	70	0	2.23126	2.67001	-0.43875	2.18038
152FS	3	0	1	136	74	1.68	47	192.252	452.256	0.425096	41.61	0.470701	141.456	1.5	152FS	16.6525	62	94.6667	0	2.28387	2.65538	-0.371513	2.15062
153FS	3	0	1	110	60	1.76	80	177.259	503.274	0.352212	68.86	0.778959	147.918	3.7	153FS	25.8264	50	76.6667	0	2.24861	2.7018	-0.453196	2.17002
154FS	3	0	1	100	60	1.62	52	170.003	192.925	0.881187	37.74	0.426923	171.115	3.7	154FS	19.8141	40	73.3333	2	2.23046	2.28539	-0.0549319	2.23329
155FS	3	0	1	110	60	1.59	52	192.252	499.464	0.384917	29.08	0.328959	201.545	5.6	155FS	20.5688	50	76.6667	0	2.28387	2.6985	-0.414633	2.30437
157FS	3	0	1	110	70	1.655	54	150.172	608.196	0.246914	59.81	0.676584	110.241	2.7	157FS	19.715	40	83.3333	0	2.17659	2.78404	-0.607455	2.04234
158FS	3	0	1	100	60	1.47	43	184.953	467.744	0.395415	67.21	0.760294	81.4579	3.6	158FS	19.8991	40	73.3333	0	2.26706	2.67001	-0.402947	1.91093
159FS	3	0	1	110	60	1.75	66	110.97	164.664	0.673918	79.8	0.902715	98.3976	2.7	159FS	21.551	50	76.6667	1	2.04521	2.2166	-0.171393	1.99298
160FS	3	0	1	100	70	1.53	48.5	150.403	562.109	0.267569	47.27	0.534729	118.855	3.4	160FS	20.7185	30	80	0	2.17726	2.74982	-0.572564	2.07502
161CS	1	0	1	100	60	1.69	63	94.529	404.259	0.233833	70.24	0.79457	107.645	4.6	161CS	22.0581	40	73.3333	0	1.97557	2.60666	-0.631095	2.03199
162CS	1	0	1	120	60	1.645	63	120.817	52.917	2.28314	45.91	0.519344	161.827	3.7	162CS	23.2814	60	80	2	2.08213	1.7236	0.358533	2.20905
163CS	1	0	1	132	82	1.75	85	85.852	586.012	0.146502	58.04	0.656561	178.82	1.8	163CS	27.7551	50	98.6667	0	1.93375	2.76791	-0.834156	2.25242
164CS	1	0	1	118	74	1.62	74	87.727	562.109	0.156068	68.48	0.774661	126.306	3.6	164CS	28.1969	44	88.6667	0	1.94313	2.74982	-0.806687	2.10142
165CS	1	0	1	127	66	1.57	49	79.15	318.554	0.248467	68.56	0.775566	89.5046	1.4	165CS	19.8791	61	86.3333	0	1.89845	2.50318	-0.604732	1.95185
167CS	1	0	1	100	60	1.555	60	132.332	361.803	0.365757	56.57	0.639932	123.971	5.1	167CS	24.8136	40	73.3333	0	2.12166	2.55847	-0.436807	2.09332
168CS	1	0	1	104	57	1.665	57	87.071	87.206	0.998452	82.24	0.930317	84.6284	1.5	168CS	20.5611	47	72.6667	2	1.93987	1.94055	-0.000672834	1.92752
169CS	1	0	1	120	63	1.625	88	90.872	146.507	0.620257	73.95	0.836538	137.85	1.5	169CS	33.3254	57	82	1	1.95843	2.16586	-0.207428	2.13941
170CS	1	0	1	110	70	1.59	70	123.282	470.024	0.262289	43.5	0.492081	193.128	1.3	170CS	27.6888	40	83.3333	0	2.0909	2.67212	-0.58122	2.28585
171CS	1	0	1	120	60	1.57	58	107.044	622.597	0.171931	42.11	0.476357	162.428	3.4	171CS	23.5304	60	80	0	2.02956	2.79421	-0.764645	2.21066
172CS	1	0	1	133	74	1.665	78	111.295	568.317	0.195833	42.42	0.479864	224.517	2	172CS	28.1362	59	93.6667	0	2.04648	2.75459	-0.708115	2.35125
173CS	1	0	1	110	66	1.73	86	113.756	438.577	0.259375	61.54	0.696154	167.717	4.2	173CS	28.7347	44	80.6667	0	2.05597	2.64205	-0.586072	2.22458
174CS	1	0	1	123	79	1.705	61	96.008	461.562	0.208007	54.78	0.619683	131.318	2.5	174CS	20.9837	44	93.6667	0	1.98231	2.66423	-0.681923	2.11832
175CS	1	0	1	109	62	1.6	68	143.242	169.456	0.845305	62.33	0.70509	122.963	4.1	175CS	26.5625	47	77.6667	2	2.15607	2.22906	-0.0729866	2.08977
176CS	1	0	1	112	57	1.77	69.5	108.963	341.246	0.319309	67.78	0.766742	117.71	4.9	176CS	22.1839	55	75.3333	0	2.03728	2.53307	-0.495789	2.07081
177CS	1	0	1	123	75	1.74	82	124.275	251.465	0.494204	48.99	0.554186	199.136	6.5	177CS	27.0842	48	91	1	2.09438	2.40048	-0.306094	2.29915
178CS	1	0	1	95	51	1.6	57	116.846	439.607	0.265796	53.73	0.607805	122.891	4	178CS	22.2656	44	65.6667	0	2.06761	2.64306	-0.575451	2.08952
179CS	1	0	1	117	81	1.59	57	73.926	378.655	0.195233	41.03	0.46414	163.829	1.2	179CS	22.5466	36	93	0	1.8688	2.57824	-0.709446	2.21439
180CS	1	0	1	135	79	1.53	55	80.482	337.676	0.238341	83.12	0.940271	73.1984	4	180CS	23.4952	56	97.6667	0	1.9057	2.5285	-0.622801	1.8645
201FA	4	0	0	119	80	1.67	50	269.756	390.507	0.690784	69.41	0.785181	84.1986	1.2	201FA	17.9282	39	93	1	2.43097	2.59163	-0.160658	1.9253
202FA	4	0	0	104	66	1.71	83	185.341	239.473	0.773954	72.3	0.817873	126.994	3	202FA	28.3848	38	78.6667	2	2.26797	2.37926	-0.111285	2.10378
203FA	4	0	0	116	66	1.735	57	229.323	550.036	0.416924	71.01	0.803281	94.6613	3.7	203FA	18.9355	50	82.6667	0	2.36045	2.74039	-0.379944	1.97617
204FA	4	0	0	116	74	1.511	45	#NULL!	566.754	#NULL!	61.73	0.698303	85.2065	4	204FA	19.7099	42	88	#NULL!	#NULL!	2.75339	#NULL!	1.93047
205FA	4	0	0	99	64	1.631	68	#NULL!	449.042	#NULL!	77.29	0.874321	100.999	3.3	205FA	25.5624	35	75.6667	#NULL!	#NULL!	2.65229	#NULL!	2.00432
221CA	2	0	0	133	73	1.75	92	168.15	476.972	0.352536	78.86	0.892081	138.795	3.8	221CA	30.0408	60	93	0	2.2257	2.67849	-0.452796	2.14237
222CA	2	0	0	113	70	1.66	68	175.542	330.682	0.530848	50.59	0.572285	162.72	3.8	222CA	24.677	43	84.3333	1	2.24438	2.51941	-0.27503	2.21144
241FS	3	0	1	103	59	1.58	44	341.455	436.019	0.78312	34.1	0.385747	164.285	4.7	241FS	17.6254	44	73.6667	2	2.53333	2.63951	-0.106172	2.2156
242FS	3	0	1	115	57	1.59	45	195.29	517.656	0.377258	60.59	0.685407	88.3599	2.5	242FS	17.7999	58	76.3333	0	2.29068	2.71404	-0.423361	1.94626
243FS	3	0	1	112	58	1.645	55	162.32	676.031	0.240107	66.34	0.750452	104.691	4	243FS	20.325	54	76	0	2.21037	2.82997	-0.619595	2.01991
261CS	1	0	1	113	63	1.66	60	134.907	402.445	0.335218	33.45	0.378394	219.018	2.8	261CS	21.7738	50	79.6667	0	2.13003	2.60471	-0.474672	2.34048
